# Supplementary material for: Validation of EORTC, CUETO, and EAU risk stratification in prediction of recurrence, progression, and death of patients with initially non–muscle‐invasive bladder cancer (NMIBC): A cohort analysis
Source: Cancer Med. 2020 Mar 26;9(11):4014–25. doi: 10.1002/cam4.3007 (PMC7286464; doi:10.1002/cam4.3007)
Supplement: Supplementary file 2 — Table S1 [file CAM4-9-4014-s002.xlsx]

## Sheet: SupplTabl1
Title	Source	PMID	SCREEING	FULL TEXT
Developments in urologic oncology "OncoForum": The best of 2017.	Actas Urologicas Espanolas. 2018 Jun 20	29935800	No - review
Predicting Response to Intravesical Bacillus Calmette-Guerin Immunotherapy: Are We There Yet? A Systematic Review. [Review]	European Urology. 73(5):738-748, 2018 May.	29055653	No - review
Oncological outcomes, quality of life outcomes and complications of partial cystectomy for selected cases of muscle-invasive bladder cancer.	Scientific Reports. 8(1):8360, 2018 May 30.	29849039	No - another study question
Developments in urologic oncology <<OncoForum>>: The best of 2016.	Actas Urologicas Espanolas. 41(9):543-551, 2017 Nov.	28734596	No - review
miR-221/222 cluster expression improves clinical stratification of non-muscle invasive bladder cancer (TaT1) patients' risk for short-term relapse and progression.	Genes, Chromosomes & Cancer. 57(3):150-161, 2018 03.	29181884	Yes	No - another study question
Evaluation of the response chemotherapy for penile metastasis of bladder cancer using 18F-fluorodeoxyglucose-PET/CT.	International Journal of Surgery Case Reports. 11:33-36, 2015.	25912005	No - another study question
Prevalence and spectrum of microsatellite alterations in nonmuscle invasive bladder cancers.	American Journal of Cancer Research. 1(5):595-603, 2011.	21994900	No - another study question
Selection of adjuvant intravesical therapies using the European Organization for Research and Treatment of Cancer scoring system in patients at intermediate risk of non-muscle-invasive bladder cancer.	Journal of Cancer Research & Clinical Oncology. 141(1):161-8, 2015 Jan.	25108407	Yes	No - another study question
FDG-PET/CT for response evaluation of invasive bladder cancer following neoadjuvant chemotherapy.	International Urology & Nephrology. 49(9):1585-1591, 2017 Sep.	28674853	No - another study group
ERCC1 as a prognostic factor for survival in patients with advanced urothelial cancer treated with platinum based chemotherapy: A systematic review and meta-analysis. [Review]	Critical Reviews in Oncology-Hematology. 120:120-126, 2017 Dec.	29198325	No - another study group
Comparisons of Quality of Life and Functional and Oncological Outcomes after Orthotopic Neobladder Reconstruction: Prostate-Sparing Cystectomy versus Conventional Radical Cystoprostatectomy.	BioMed Research International. 2017:1983428, 2017.	28589133	No - another study group
MicroRNA-31 functions as a tumor suppressor and increases sensitivity to mitomycin-C in urothelial bladder cancer by targeting integrin alpha5.	Oncotarget. 7(19):27445-57, 2016 May 10.	27050274	No - another study question
European Association of Urology Guidelines on Upper Urinary Tract Urothelial Carcinoma: 2017 Update. [Review]	European Urology. 73(1):111-122, 2018 01.	28867446	No - another study question
Early Recurrence Patterns Following Totally Intracorporeal Robot-assisted Radical Cystectomy: Results from the EAU Robotic Urology Section (ERUS) Scientific Working Group.	European Urology. 71(5):723-726, 2017 05.	27816299	No - another study group
The use of the marker tumor concept in Ta, T1 bladder cancer: is it justified?.	Urologic Oncology. 7(1):31-3, 2002 Jan-Feb.	12474538	No - another study question
Treatment of superficial bladder tumors: achievements and needs. The EORTC Genitourinary Group. [Review] [67 refs]	European Urology. 37 Suppl 3:1-9, 2000.	10828681	No - another study question
Immediate versus deferred chemotherapy after radical cystectomy in patients with pT3-pT4 or N+ M0 urothelial carcinoma of the bladder (EORTC 30994): an intergroup, open-label, randomised phase 3 trial.	Lancet Oncology. 16(1):76-86, 2015 Jan.	25498218	No - another study group
Downregulated KLK13 expression in bladder cancer highlights tumor aggressiveness and unfavorable patients' prognosis.	Journal of Cancer Research & Clinical Oncology. 143(3):521-532, 2017 Mar.	27858162	No - another study question
Developments in urologic oncology <<OncoForum>>: The best of 2015. [Review]	Actas Urologicas Espanolas. 40(6):361-9, 2016 Jul-Aug.	27061663	No - another study question
Randomized Controlled Study of the Efficacy, Safety and Quality of Life with Low Dose bacillus Calmette-Guerin Instillation Therapy for Nonmuscle Invasive Bladder Cancer.	Journal of Urology. 195(1):41-6, 2016 Jan.	26307162	No - another study question
Comparing RECIST with EORTC criteria in metastatic bladder cancer.	Journal of Cancer Research & Clinical Oncology. 142(1):187-94, 2016 Jan.	26208817	No - another study question
New and contemporary markers of prognosis in nonmuscle invasive urothelial cancer. [Review]	Korean Journal of Urology. 56(8):553-64, 2015 Aug.	26279824	No - another study question
European Association of Urology Guidelines on Upper Urinary Tract Urothelial Cell Carcinoma: 2015 Update.	European Urology. 68(5):868-79, 2015 Nov.	26188393	No - another study question
[Therapy of low-grade nonmuscle-invasive bladder cancer]. [German]	Urologe (Ausg. A). 54(4):484-90, 2015 Apr.	25784271	No - review
Long-term analysis of oncological outcomes after laparoscopic radical cystectomy in Europe: results from a multicentre study by the European Association of Urology (EAU) section of Uro-technology.	BJU International. 115(6):937-45, 2015 Jun.	25294421	No - another study group
[Quality of life and overall survival in high risk patients after radical cystectomy with a simple urinary derivation]. [Spanish]	Cirugia Espanola. 93(6):368-74, 2015 Jun-Jul.	24054824	No - another study question
Impact of obturator nerve block on the short-term recurrence of superficial bladder tumors on the lateral wall.	Urology Journal. 11(1):1248-52, 2014 Mar 03.	24595932	No - another study question
[Current developments in the medical treatment of advanced urothelial carcinoma of the bladder]. [Review] [German]	Aktuelle Urologie. 45(1):55-63; quiz 64-5, 2014 Jan.	24500963	No - review
EAU guidelines on muscle-invasive and metastatic bladder cancer: summary of the 2013 guidelines.	European Urology. 65(4):778-92, 2014 Apr.	24373477	No - review
EORTC progression score identifies patients at high risk of cancer-specific mortality after radical cystectomy for secondary muscle-invasive bladder cancer.	Clinical Genitourinary Cancer. 12(4):278-86, 2014 Aug.	24331576	No - another study group
EORTC risk tables are more suitable for Chinese patients with nonmuscle-invasive bladder cancer than AUA risk stratification.	Medicine. 97(36):e12006, 2018 Sep.	30200080	Yes	No - lack of appropriate analysis
[CCAFU Recommendations 2013: Bladder carcinoma]. [French]	Progres en Urologie. 23 Suppl 2:S105-25, 2013 Nov.	24485286	No - review
Evaluation of efficacy and toxicity in two different hypofractionated 3D-conformal external beam radiotherapy schedules in localised muscle invasive bladder cancer.	Journal of B.U.On.. 18(4):942-8, 2013 Oct-Dec.	24344021	No - another study group
A weekly hypofractionated radiotherapeutic schedule for bladder carcinoma in elderly patients: local response, acute and late toxicity, dosimetric parameters and pain relief.	Journal of B.U.On.. 18(2):407-12, 2013 Apr-Jun.	23818353	No - another study question
Long-term cancer-specific outcomes of TaG1 urothelial carcinoma of the bladder.	European Urology. 65(1):201-9, 2014 Jan.	23998688	Yes	No - lack of appropriate analysis
EAU guidelines on primary urethral carcinoma. [Review]	European Urology. 64(5):823-30, 2013 Nov.	23582479	No - review
The impact of intravesical gemcitabine and 1/3 dose Bacillus Calmette-Guerin instillation therapy on the quality of life in patients with nonmuscle invasive bladder cancer: results of a prospective, randomized, phase II trial.	Journal of Urology. 190(3):857-62, 2013 Sep.	23545101	No - another study question
European guidelines on upper tract urothelial carcinomas: 2013 update.	European Urology. 63(6):1059-71, 2013 Jun.	23540953	No - review
Evaluation of acute toxicity and symptoms palliation in a hypofractionated weekly schedule of external radiotherapy for elderly patients with muscular invasive bladder cancer.	International Braz J Urol. 39(1):77-82, 2013 Jan-Feb.	23489500	No - another study group
[Bladder tumor targeting by Hexvix() fluorescence: 4 years results after prospective monocentric evaluation]. [French]	Progres en Urologie. 23(3):195-202, 2013 Mar.	23446284	No - another study question
ICUD-EAU International Consultation on Bladder Cancer 2012: Radical cystectomy and bladder preservation for muscle-invasive urothelial carcinoma of the bladder. [Review]	European Urology. 63(1):45-57, 2013 Jan.	22917985	No - review
ICUD-EAU International Consultation on Bladder Cancer 2012: Chemotherapy for urothelial carcinoma-neoadjuvant and adjuvant settings. [Review]	European Urology. 63(1):58-66, 2013 Jan.	22917984	No - review
[Advances in uro-oncology <<Oncoforum>>: the best of 2011]. [Spanish]	Actas Urologicas Espanolas. 36(9):507-14, 2012 Oct.	22520042	No - review
Risk group stratification to predict recurrence after transurethral resection in Japanese patients with stage Ta and T1 bladder tumours: validation study on the European Association of Urology guidelines.	BJU International. 107(10):1598-604, 2011 May.	21087393	Yes	No - lack of appropriate analysis
A phase II trial of temsirolimus in second-line metastatic urothelial cancer.	Medical Oncology. 29(4):2870-6, 2012 Dec.	22447503	No - another study group
[European guidelines for the diagnosis and management of upper urinary tract urothelial cell carcinomas: 2011 update. European Association of Urology Guideline Group for urothelial cell carcinoma of the upper urinary tract]. [Spanish]	Actas Urologicas Espanolas. 36(1):2-14, 2012 Jan.	22036956	No - review
Are we undertreating invasive bladder cancer? Optimizing outcomes in a high-risk disease. [Review]	Current Opinion in Supportive & Palliative Care. 5(3):192-8, 2011 Sep.	21725243	No - review
Treatment of muscle-invasive and metastatic bladder cancer: update of the EAU guidelines. [Review]	European Urology. 59(6):1009-18, 2011 Jun.	21454009	No - review
[Advances in uro-oncology "OncoForum": the best of 2010]. [Review] [Spanish]	Actas Urologicas Espanolas. 35(6):315-24, 2011 Jun.	21453988	No - review
[The 2010 news: highlights of the ASCO-GU, UAE, ASCO, AUA congress...]. [French]	Progres en Urologie. 21 Suppl 2:S16-22, 2011 Mar.	21397822	No - review
European guidelines for the diagnosis and management of upper urinary tract urothelial cell carcinomas: 2011 update.	European Urology. 59(4):584-94, 2011 Apr.	21269756	No - review
Risk factor assessment in high-risk, bacillus Calmette-Guerin-treated, non-muscle-invasive bladder cancer.	Research & Reports in Urology. 9:195-202, 2017.	29034222	Yes	No - lack of appropriate analysis
[Prospective monocentric evaluation of bladder tumor targeting by Hexvix fluorescence: preliminary results]. [French]	Progres en Urologie. 20(9):644-50, 2010 Oct.	20951933	No - another study question
Long-term efficacy results of EORTC genito-urinary group randomized phase 3 study 30911 comparing intravesical instillations of epirubicin, bacillus Calmette-Guerin, and bacillus Calmette-Guerin plus isoniazid in patients with intermediate- and high-risk stage Ta T1 urothelial carcinoma of the bladder.	European Urology. 57(5):766-73, 2010 May.	20034729	No - another study question
The value of EORTC risk tables in evaluating recurrent non-muscle-invasive bladder cancer in everyday practice.	Central European Journal of Urology. 66(4):418-22, 2014.	24757531	Yes	No - lack of appropriate analysis
Optimizing therapeutic strategies in advanced bladder cancer: update on chemotherapy and the role of targeted agents. [Review] [135 refs]	Critical Reviews in Oncology-Hematology. 69(3):211-22, 2009 Mar.	18640849	No - review
Morbidity and quality of life in elderly patients receiving ileal conduit or orthotopic neobladder after radical cystectomy for invasive bladder cancer.	Urology. 71(5):919-23, 2008 May.	18355900	No - another study group
Patterns of recurrence and outcomes following induction bacillus Calmette-Guerin for high risk Ta, T1 bladder cancer.	Journal of Urology. 177(5):1727-31, 2007 May.	17437798	No - another study question
Adjuvant chemotherapy of bladder cancer. [Review] [23 refs]	Annals of Oncology. 17 Suppl 5:v129-32, 2006 May.	16807440	No - review
Re: Richard J. Sylvester, Adrian P.M. van der Meijden, Willem Oosterlinck, J. Alfred Witjes, Christian Bouffioux, Louis Denis and Donald W.W. Newling. Predicting recurrence and progression in individual patients with stage Ta T1 bladder cancer using EORTC risk tables: a combined analysis of 2596 patients from seven EORTC trials. Eur Urol 2006;49:466-77.	European Urology. 50(3):623-4; author reply 624-5, 2006 Sep.	16707208	No - review
Adjuvant chemotherapy for invasive bladder cancer (individual patient data). [Review] [25 refs]	Cochrane Database of Systematic Reviews. (2):CD006018, 2006 Apr 19	16625650	No - review
EORTC risk tables - their usefulness in the assessment of recurrence and progression risk in non-muscle-invasive bladder cancer in Polish patients.	Central European Journal of Urology. 66(1):14-20, 2013.	24578979	Yes	No - lack of appropriate analysis
Adjuvant chemotherapy in muscle-invasive bladder carcinoma: a pooled analysis from phase III studies.	Cancer. 106(4):783-8, 2006 Feb 15.	16419069	No - another study question
Adjuvant chemotherapy in invasive bladder cancer: a systematic review and meta-analysis of individual patient data Advanced Bladder Cancer (ABC) Meta-analysis Collaboration.	European Urology. 48(2):189-199; discussion 199-201, 2005 Aug.	15939530	No - another study group
Neoadjuvant chemotherapy in patients with invasive bladder cancer. [Review] [26 refs]	Urologic Clinics of North America. 32(2):231-7, 2005 May.	15862620	No - review
Quality of life after pelvic exenteration.	Gynecologic Oncology. 93(3):610-4, 2004 Jun.	15196852	No - another study group
Guidelines on diagnosis and treatment of superficial bladder cancer. [Review] [41 refs]	Minerva Urologica e Nefrologica. 56(1):65-72, 2004 Mar.	15195031	No - review
Preliminary European results of local microwave hyperthermia and chemotherapy treatment in intermediate or high risk superficial transitional cell carcinoma of the bladder.	European Urology. 46(1):65-71; discussion 71-2, 2004 Jul.	15183549	No - another study question
[Quality of life in urologic oncology: new aspects]. [German]	Onkologie. 26 Suppl 4:30-4, 2003 Oct.	14605454	No - another study question
Concomitant boost radiotherapy for muscle invasive bladder cancer.	Radiotherapy & Oncology. 68(1):75-80, 2003 Jul.	12885455	No - another study group
Overview of bladder cancer trials in the European Organization for Research and Treatment. [Review] [29 refs]	Cancer. 97(8 Suppl):2120-6, 2003 Apr 15.	12673705	No - review
Adjuvant chemotherapy for deep muscle-invasive transitional cell bladder carcinoma - a practice guideline.	Canadian Journal of Urology. 9(5):1625-33, 2002 Oct.	12431323	No - review
Current perspectives in muscle invasive bladder cancer. [Review] [52 refs]	European Journal of Cancer. 38(4):460-7, 2002 Mar.	11872337	No - another study group
[Assessment of quality of life as an endpoint of cancer treatment]. [Review] [32 refs] [Japanese]	Gan to Kagaku Ryoho [Japanese Journal of Cancer & Chemotherapy]. 27(5):676-82, 2000 May.	10832434	No - another study question
[Assessment of QOL and survival for patients undergoing radical cystectomy or bladder preservation for invasive bladder cancer]. [Japanese]	Nippon Hinyokika Gakkai Zasshi - Japanese Journal of Urology. 90(3):445-53, 1999 Mar.	10349303	No - another study group
Long-term follow-up of an EORTC randomized prospective trial comparing intravesical bacille Calmette-Guerin-RIVM and mitomycin C in superficial bladder cancer. EORTC GU Group and the Dutch South East Cooperative Urological Group. European Organisation for Research and Treatment of Cancer Genito-Urinary Tract Cancer Collaborative Group.	Urology. 52(3):403-10, 1998 Sep.	9730451	No - another study question
A combined analysis of European Organization for Research and Treatment of Cancer, and Medical Research Council randomized clinical trials for the prophylactic treatment of stage TaT1 bladder cancer. European Organization for Research and Treatment of Cancer Genitourinary Tract Cancer Cooperative Group and the Medical Research Council Working Party on Superficial Bladder Cancer.	Journal of Urology. 156(6):1934-40, discussion 1940-1, 1996 Dec.	8911360	No - another study question
Chemoresection in Ta-T1 bladder cancer. Members of the EORTC Genito-Urinary Group.	European Urology. 29(4):385-90, 1996.	8791042	No - another study question
Marker tumour responses to the sequential combination of intravesical therapy with mitomycin-C and BCG-RIVM in multiple superficial bladder tumours. Report from the European Organisation for Research and Treatment on Cancer-Genitourinary Group (EORTC 30897).	European Urology. 29(2):199-203, 1996.	8647147	No - another study question
Once weekly irradiation for carcinoma of the bladder.	International Journal of Radiation Oncology, Biology, Physics. 35(2):289-92, 1996 May 01.	8635935	No - another study question
Factors affecting recurrence and progression in superficial bladder tumours.	European Journal of Cancer. 31A(11):1840-6, 1995 Oct.	8541110	No - another study question
Improving the safety of BCG immunotherapy by dose reduction. Cooperative Group CUETO.	European Urology. 27 Suppl 1:13-8, 1995.	7750526	No - another study question
Cancer Research Campaign review of radiobiology research.	British Journal of Cancer. 67(1):198-201, 1993 Jan.	8094004	No - another study question
A pilot study of accelerated fractionation in the radiotherapy of invasive carcinoma of the bladder.	British Journal of Radiology. 65(777):792-8, 1992 Sep.	1393417	No - another study group
The natural history and the prognosis of treated superficial bladder cancer. EORTC GU Group.	Progress in Clinical & Biological Research. 378:1-7, 1992.	1301569	No - review
Neo-adjuvant cisplatinum in locally advanced urothelial bladder cancer: a prospective randomized study of the group CUETO.	Progress in Clinical & Biological Research. 353:95-103, 1990.	2217431	No - another study group
The prognostic value of the pT-category after combination chemotherapy for patients with invasive bladder cancer who underwent cystectomy. EORTC-GU group.	Progress in Clinical & Biological Research. 353:219-24, 1990.	2217422	No - another study group
Long-term follow-up in superficial transitional cell carcinoma of the bladder: prognostic factors for time to first recurrence, recurrence rate, and survival. Final results of a randomized trial comparing doxorubicin hydrochloride, ethoglucid, and transurethral resection alone. EORTC Genitourinary Tract Cancer Cooperative Group.	Progress in Clinical & Biological Research. 303:481-90, 1989.	2675005	No - another study question
Current status of intravesical chemotherapy trials in the EORTC Urological Group. An overview.	Cancer Chemotherapy & Pharmacology. 20 Suppl:S67-71, 1987.	3664947	No - another study question
EORTC randomized trial for the adjuvant therapy of T1 bladder carcinoma.	European Urology. 2(6):271-3, 1976.	829223	No - another study question
The efficacy of the EORTC scoring system and risk tables for the prediction of recurrence and progression of non-muscle-invasive bladder cancer after intravesical bacillus calmette-guerin instillation.	Korean Journal of Urology. 51(3):165-70, 2010 Mar.	20414391	Yes	No - lack of appropriate analysis
Risk-based Management of Non-muscle Invasive Bladder Cancer: Experience from Tribhuvan University Teaching Hospital.	Kathmandu University Medical Journal. 14(56):352-356, 2016 Oct.-Dec..	29371493	Yes	No - lack of appropriate analysis
Comparison of the EORTC tables and the EAU categories for risk stratification of patients with nonmuscle-invasive bladder cancer.	Urologic Oncology. 36(1):8.e17-8.e24, 2018 01.	28947304	Yes	No - lack of appropriate analysis
Development and Validation of a Novel Recurrence Risk Stratification for Initial Non-muscle Invasive Bladder Cancer in Asia.	EBioMedicine. 12:98-104, 2016 Oct.	27614395	Yes	No - lack of appropriate analysis
Are EORTC risk tables suitable for Chinese patients with non-muscle-invasive bladder cancer?.	Cancer Epidemiology. 38(2):157-61, 2014 Apr.	24629527	Yes	No - lack of appropriate analysis
Comparison of expected treatment outcomes, obtained using risk models and international guidelines, with observed treatment outcomes in a Dutch cohort of patients with non-muscle-invasive bladder cancer treated with intravesical chemotherapy.	BJU International. 114(2):193-201, 2014 Aug.	24304638	Yes	No - lack of appropriate analysis
The efficiency of the EORTC scoring system for the prediction of recurrence and progression of non-muscle-invasive bladder cancer treated by bacillus Calmette-Guerin immunotherapy.	Ultrastructural Pathology. 37(4):249-53, 2013 Aug.	23899093	Yes	No - lack of appropriate analysis
Recurrence and progression in non-muscle-invasive bladder cancer using EORTC risk tables.	Urologia Internationalis. 89(1):61-6, 2012.	22722366	Yes	No - lack of appropriate analysis
[EORTC risk tables--a new diagnostic tool in urology]. [Review] [19 refs] [Polish]	Polski Merkuriusz Lekarski. 27(162):524-8, 2009 Dec.	20120722	Yes	No - lack of appropriate analysis
Predicting recurrence and progression in non-muscle-invasive bladder cancer using European organization of research and treatment of cancer risk tables.	Urology Journal. 6(3):189-93, 2009.	19711273	Yes	No - lack of appropriate analysis
Prognostic factors in patients with non-muscle-invasive bladder cancer treated with bacillus Calmette-Guerin: multivariate analysis of data from four randomized CUETO trials.	European Urology. 53(5):992-1001, 2008 May.	17950987	Yes	No - lack of appropriate analysis
Predicting Nonmuscle Invasive Bladder Cancer Recurrence and Progression in a United States Population.	Journal of Urology. 198(4):824-831, 2017 Oct.	28433642	Yes	Yes
Predicting recurrence and progression in Chinese patients with nonmuscle-invasive bladder cancer using EORTC and CUETO scoring models.	Urology. 82(2):387-93, 2013 Aug.	23759377	Yes	Yes
Prognostic value of molecular markers, sub-stage and European Organisation for the Research and Treatment of Cancer risk scores in primary T1 bladder cancer.	BJU International. 110(8):1169-76, 2012 Oct.	22448597	Yes	Yes
Predicting nonmuscle invasive bladder cancer recurrence and progression in patients treated with bacillus Calmette-Guerin: the CUETO scoring model.	Journal of Urology. 182(5):2195-203, 2009 Nov.	19758621	Yes	Yes
Predicting recurrence and progression in individual patients with stage Ta T1 bladder cancer using EORTC risk tables: a combined analysis of 2596 patients from seven EORTC trials.	European Urology. 49(3):466-5; discussion 475-7, 2006 Mar.	16442208	Yes	Yes
A Comparison of EORTC And CUETO Risk Tables in Terms of the Prediction of Recurrence and Progression in All Non-Muscle-Invasive Bladder Cancer Patients.	Urology Journal. 2018 Aug 14	30120763	Yes	Yes
Applicability of the EORTC risk tables to predict outcomes in non-muscle-invasive bladder cancer in Turkish patients.	Turkish Journal of Urology. 43(1):48-54, 2017 Mar.	28270951	Yes	Yes
Do standardised prognostic algorithms reflect local practice? Application of EORTC risk tables for non-muscle invasive (pTa/pT1) bladder cancer recurrence and progression in a local cohort.	Thescientificworldjournal. 11:751-9, 2011 Apr 05.	21479347	Yes	Yes
External validation of EORTC risk scores to predict recurrence after transurethral resection of brazilian patients with non -muscle invasive bladder cancer stages Ta and T1.	International Braz J Urol. 42(5):932-941, 2016 Sep-Oct.	27509372	Yes	Yes
EORTC Risk Model to Predict Progression in Patients With Non-Muscle-Invasive Bladder Cancer: Is It Safe to Use in Clinical Practice?.	Clinical Genitourinary Cancer. 14(2):176-82, 2016 Apr.	26444918	Yes	Yes
Predicting recurrence and progression of non-muscle-invasive bladder cancer in Korean patients: a comparison of the EORTC and CUETO models.	Korean Journal of Urology. 55(10):643-9, 2014 Oct.	25324946	Yes	Yes
Risk prediction scores for recurrence and progression of non-muscle invasive bladder cancer: an international validation in primary tumours.	PLoS ONE [Electronic Resource]. 9(6):e96849, 2014.	24905984	Yes	Yes
Accuracy of the EORTC risk tables and of the CUETO scoring model to predict outcomes in non-muscle-invasive urothelial carcinoma of the bladder.	British Journal of Cancer. 109(6):1460-6, 2013 Sep 17.	23982601	Yes	Yes
The EORTC tables overestimate the risk of recurrence and progression in patients with non-muscle-invasive bladder cancer treated with bacillus Calmette-Guerin: external validation of the EORTC risk tables.	European Urology. 60(3):423-30, 2011 Sep.	21621906	Yes	Yes
External validation and applicability of the EORTC risk tables for non-muscle-invasive bladder cancer.	World Journal of Urology. 29(4):409-14, 2011 Aug.	21190023	Yes	Yes
Molecular grade (FGFR3/MIB-1) and EORTC risk scores are predictive in primary non-muscle-invasive bladder cancer.	European Urology. 58(3):433-41, 2010 Sep.	20646825	Yes	Yes
Re: EORTC Nomograms and Risk Groups for Predicting Recurrence, Progression, and Disease-Specific and Overall Survival in Non-Muscle-Invasive Stage Ta-T1 Urothelial Bladder Cancer Patients Treated with 1-3 Years of Maintenance Bacillus Calmette-Guerin.	Journal of Urology. 198(1):39-41, 2017 Jul.	28618711	No - review
Non-muscle invasive bladder cancer risk stratification. [Review]	Indian Journal of Urology. 31(4):289-96, 2015 Oct-Dec.	26604439	No - review
EAU Guidelines on Non-Muscle-invasive Urothelial Carcinoma of the Bladder: Update 2016.	European Urology. 71(3):447-461, 2017 03.	27324428	No - review
Oncologic Outcomes of Kidney-sparing Surgery Versus Radical Nephroureterectomy for Upper Tract Urothelial Carcinoma: A Systematic Review by the EAU Non-muscle Invasive Bladder Cancer Guidelines Panel. [Review]	European Urology. 70(6):1052-1068, 2016 12.	27477528	No - review
Guideline of guidelines: non-muscle-invasive bladder cancer. [Review]	BJU International. 119(3):371-380, 2017 03.	28058776	No - review
[CCAFU french national guidelines 2016-2018 on bladder cancer]. [Review] [French]	Progres en Urologie. 27 Suppl 1:S67-S91, 2016 Nov.	27846935	No - review
[Follow-up of urothelial carcinoma: Review of the Cancer Committee of the French Association of Urology]. [Review] [French]	Progres en Urologie. 25(10):616-24, 2015 Sep.	26141291	No - review
Advances in uro-oncology "OncoForum": the best of 2013.	Actas Urologicas Espanolas. 38(8):491-8, 2014 Oct.	24731526	No - review
EAU guidelines on non-muscle-invasive urothelial carcinoma of the bladder: update 2013. [Review]	European Urology. 64(4):639-53, 2013 Oct.	23827737	No - review
ICUD-EAU International Consultation on Bladder Cancer 2012: Non-muscle-invasive urothelial carcinoma of the bladder. [Review]	European Urology. 63(1):36-44, 2013 Jan.	22981672	No - review
[EAU guidelines on non-muscle-invasive urothelial carcinoma of the bladder, the 2011 update]. [Spanish]	Actas Urologicas Espanolas. 36(7):389-402, 2012 Jul-Aug.	22386115	No - review
EAU guidelines on non-muscle-invasive urothelial carcinoma of the bladder, the 2011 update. [Review]	European Urology. 59(6):997-1008, 2011 Jun.	21458150	No - review
EAU guidelines on non-muscle-invasive urothelial carcinoma of the bladder. [Review] [50 refs]	European Urology. 54(2):303-14, 2008 Aug.	18468779	No - review
Assessment of the quality of life and sexual functions of patients followed-up for non-muscle invasive bladder cancer: preliminary results of the prospective-descriptive study.	Turkish Journal of Urology. :1-6, 2018 Mar 09	29799404	No - another study question
NOS3 895G>T and CBR3 730G>A Are Associated with Recurrence Risk in Non-Muscle-Invasive Bladder Cancer with Intravesical Instillations of THP.	Chemotherapy. 63(4):191-197, 2018 Aug 17.	30125887	No - another study question
Molecular Markers Increase Precision of the European Association of Urology Non-Muscle-Invasive Bladder Cancer Progression Risk Groups.	Clinical Cancer Research. 24(7):1586-1593, 2018 Apr 01.	29367430	No - another study question
A larger detrusor wall thickness increases the risk of non muscle invasive bladder cancer recurrence and progression: result from a multicenter observational study.	Minerva Urologica e Nefrologica. 70(3):310-318, 2018 Jun.	29241311	No - another study question
Exploring the roles of urinary HAI-1, EpCAM & EGFR in bladder cancer prognosis & risk stratification.	Oncotarget. 9(38):25244-25253, 2018 May 18.	29861867	No - another study question
Can re-cTURBT be useful in pT1HG disease as a risk indicator of recurrence and progression? A single centre experience.	Archivio Italiano di Urologia, Andrologia. 89(4):272-276, 2017 Dec 31.	29473376	No - another study question
A Comparison of the Progression and Recurrence Risk Index in Non-Muscle-Invasive Bladder Tumors Detected by Narrow-Band Imaging Versus White Light Cystoscopy, Based on the EORTC Scoring System.	Nephrourology Monthly. 8(1):e33240, 2016 Jan.	26981499	No - another study question
Long-term prognostic value of the combination of EORTC risk group calculator and molecular markers in non-muscle-invasive bladder cancer patients treated with intravesical Bacille Calmette-Guerin.	Urology annals. 3(3):119-26, 2011 Sep.	21976923	No - another study question
[Value of European Organisation for Research and Treatment of Cancer score system for predication of immediate postoperative intravesical instillation of pirarubicin after transurethral resection of non-muscle invasive bladder cancer]. [Chinese]	Chung-Hua Chung Liu Tsa Chih [Chinese Journal of Oncology]. 40(4):308-312, 2018 Apr 23.	29730921	No - another study question
Re: Samantha Cambier, Richard J. Sylvester, Laurence Collette, et al. EORTC Nomograms and Risk Groups for Predicting Recurrence, Progression, and Disease-specific and Overall Survival in Non-Muscle-invasive Stage Ta-T1 Urothelial Bladder Cancer Patients Treated with 1-3 Years of Maintenance Bacillus Calmette-Guerin. Eur Urol 2016;69:60-9.	European Urology. 69(6):e121-2, 2016 06.	26874808	No - another study question
Reply to Stephen B. Williams and Ashish M. Kamat's Letter to the Editor re: Samantha Cambier, Richard J. Sylvester, Laurence Collette, et al. EORTC Nomograms and Risk Groups for Predicting Recurrence, Progression, and Disease-specific and Overall Survival in Non-Muscle-invasive Stage Ta-T1 Urothelial Bladder Cancer Patients Treated with 1-3 Years of Maintenance Bacillus Calmette-Guerin. Eur Urol …	European Urology. 69(6):e123-4, 2016 06.	26874805	No - another study question
Cell-cycle markers do not improve discrimination of EORTC and CUETO risk models in predicting recurrence and progression of non-muscle-invasive high-grade bladder cancer.	Urologic Oncology. 34(11):485.e7-485.e14, 2016 11.	27637323	No - another study question
EORTC Nomograms and Risk Groups for Predicting Recurrence, Progression, and Disease-specific and Overall Survival in Non-Muscle-invasive Stage Ta-T1 Urothelial Bladder Cancer Patients Treated with 1-3 Years of Maintenance Bacillus Calmette-Guerin.	European Urology. 69(1):60-9, 2016 Jan.	26210894	No - another study question
[When the conservative treatment in high-risk non-muscle invasive bladder cancer patients should be abandoned]. [Italian]	Urologia (Treviso). 80 Suppl 21:48-52, 2013.	23559131	No - another study question
[Prevention of topic toxicity of BCG with single-dose prulifloxacin. Preliminary results of a randomized pilot study]. [Italian]	Urologia (Treviso). 77(4):240-7, 2010 Oct-Dec.	21234866	No - another study question
[Value of detection of preoperative urinary soluble Fas expression in predicting the recurrence of non-muscle invasive bladder cancer]. [Chinese]	Zhong Nan da Xue Xue Bao. Yi Xue Ban = Journal of Central South University. Medical Sciences. 41(1):24-9, 2016 Jan.	26819421	No - another study question
The Moreau Strain of Bacillus Calmette-Guerin (BCG) for High-Risk Non-Muscle Invasive Bladder Cancer: An Alternative during Worldwide BCG Shortage?.	Urologia Internationalis. 96(1):46-50, 2016.	26555711	No - another study question
Systematic Review and Individual Patient Data Meta-analysis of Randomized Trials Comparing a Single Immediate Instillation of Chemotherapy After Transurethral Resection with Transurethral Resection Alone in Patients with Stage pTa-pT1 Urothelial Carcinoma of the Bladder: Which Patients Benefit from the Instillation?. [Review]	European Urology. 69(2):231-44, 2016 Feb.	26091833	No - another study question
Human epidermal growth factor receptor 2: a significant indicator for predicting progression in non-muscle-invasive bladder cancer especially in high-risk groups.	World Journal of Urology. 33(12):1951-7, 2015 Dec.	25894367	No - another study question
Maintenance Therapy with 3-monthly Bacillus Calmette-Guerin for 3 Years is Not Superior to Standard Induction Therapy in High-risk Non-muscle-invasive Urothelial Bladder Carcinoma: Final Results of Randomised CUETO Study 98013.	European Urology. 68(2):256-62, 2015 Aug.	25794457	No - another study question
Sequential combination of mitomycin C plus bacillus Calmette-Guerin (BCG) is more effective but more toxic than BCG alone in patients with non-muscle-invasive bladder cancer in intermediate- and high-risk patients: final outcome of CUETO 93009, a randomized prospective trial.	European Urology. 67(3):508-16, 2015 Mar.	25301758	No - another study question
The need for re-TUR of the bladder in non-muscle invasive bladder cancer: risk factors of tumor persistence in re-TUR specimens.	Minerva Urologica e Nefrologica. 66(4):233-40, 2014 Dec.	25531192	No - another study question
The effect of age on the efficacy of maintenance bacillus Calmette-Guerin relative to maintenance epirubicin in patients with stage Ta T1 urothelial bladder cancer: results from EORTC genito-urinary group study 30911.	European Urology. 66(4):694-701, 2014 Oct.	24948466	No - another study question
Circulating tumor cells detection has independent prognostic impact in high-risk non-muscle invasive bladder cancer.	International Journal of Cancer. 135(8):1978-82, 2014 Oct 15.	24599551	No - another study question
Intravesical mitomycin C combined with local microwave hyperthermia in non-muscle-invasive bladder cancer with increased European Organization for Research and Treatment of Cancer (EORTC) score risk of recurrence and progression.	Cancer Chemotherapy & Pharmacology. 73(5):925-30, 2014 May.	24585046	No - another study question
Influence of the true number of Bacillus Calmette-Guerin instillations on the prognosis of non-muscle invasive bladder tumors.	Actas Urologicas Espanolas. 38(5):280-4, 2014 Jun.	24529538	No - another study question
Ki-67 is an independent indicator in non-muscle invasive bladder cancer (NMIBC); combination of EORTC risk scores and Ki-67 expression could improve the risk stratification of NMIBC.	Urologic Oncology. 32(1):42.e13-9, 2014 Jan.	24360660	No - another study question
Is urinary soluble Fas an independent predictor of non-muscle-invasive bladder cancer? A prospective chart study.	Urologia Internationalis. 91(4):456-61, 2013.	23948854	No - another study question
The efficacy of intravesical bacillus Calmette-Guerin in the treatment of patients with pT1 stage non-muscle-invasive bladder cancer.	Ultrastructural Pathology. 37(4):278-83, 2013 Aug.	23789613	No - another study question
Oncological outcome of primary versus secondary muscle-invasive bladder cancer is comparable after radical cystectomy.	Urologia Internationalis. 91(1):97-102, 2013.	23751372	No - another study question
Pyuria predicts poor prognosis in patients with non-muscle-invasive bladder cancer.	Clinical Genitourinary Cancer. 11(3):331-6, 2013 Sep.	23664207	No - another study question
High level of mature tumor-infiltrating dendritic cells predicts progression to muscle invasion in bladder cancer.	Human Pathology. 44(8):1630-7, 2013 Aug.	23574787	No - another study question
Current clinical practice gaps in the treatment of intermediate- and high-risk non-muscle-invasive bladder cancer (NMIBC) with emphasis on the use of bacillus Calmette-Guerin (BCG): results of an international individual patient data survey (IPDS).	BJU International. 112(6):742-50, 2013 Oct.	23452187	No - another study question
High-grade non-muscle-invasive bladder cancer: is re-resection necessary in all patients before intravesical bacillus Calmette-Guerin treatment?.	Scandinavian Journal of Urology. 47(5):363-9, 2013 Oct.	23394122	No - another study question
Final results of an EORTC-GU cancers group randomized study of maintenance bacillus Calmette-Guerin in intermediate- and high-risk Ta, T1 papillary carcinoma of the urinary bladder: one-third dose versus full dose and 1 year versus 3 years of maintenance.	European Urology. 63(3):462-72, 2013 Mar.	23141049	No - another study question
Management of high-risk non-muscle invasive bladder cancer. [Review]	Minerva Urologica e Nefrologica. 64(4):255-60, 2012 Dec.	23288212	No - another study question
[Efficacy of European Organization for Research and Treatment of Cancer (EORTC) risk tables for the prediction of recurrence and progression of non-muscle invasive bladder cancer after intravesical pirarubicin instillation]. [Chinese]	Chung-Hua Chung Liu Tsa Chih [Chinese Journal of Oncology]. 34(8):609-12, 2012 Aug.	23158996	No - another study question
Combining molecular and pathologic data to prognosticate non-muscle-invasive bladder cancer. [Review]	Urologic Oncology. 30(4):518-23, 2012 Jul-Aug.	22742564	No - another study question
Sequential intravesical chemoimmunotherapy with mitomycin C and bacillus Calmette-Guerin and with bacillus Calmette-Guerin alone in patients with carcinoma in situ of the urinary bladder: results of an EORTC genito-urinary group randomized phase 2 trial (30993).	European Urology. 59(3):438-46, 2011 Mar.	21156335	No - another study question
Survival after cystectomy for invasive bladder cancer.	European Journal of Surgical Oncology. 36(3):292-7, 2010 Mar.	20097512	No - another study question
[EAU guidelines on non-muscle-carcinoma of the bladder]. [Review] [50 refs] [Spanish]	Actas Urologicas Espanolas. 33(4):361-71, 2009 Apr.	19579886	No - another study question
Outcomes of subsequent non-muscle-invasive bladder cancer treated with intravesical Bacillus Calmette-Guerin after radical nephroureterectomy for upper urinary tract urothelial carcinoma.	BJU International. 121(5):764-773, 2018 May.	29281857	No - another study group
Oncological Outcome of Primary and Secondary Muscle-Invasive Bladder Cancer: A Systematic Review and Meta-analysis.	Scientific Reports. 8(1):7543, 2018 May 15.	29765120	No - another study group
Prediction model for recurrence probabilities after intravesical chemotherapy in patients with intermediate-risk non-muscle-invasive bladder cancer, including external validation.	World Journal of Urology. 34(2):173-80, 2016 Feb.	26025189	No - another study group
Long-term follow-up of TaG1 non-muscle-invasive bladder cancer.	Urologic Oncology. 33(1):20.e1-20.e7, 2015 Jan.	25282704	No - another study group
A pilot clinical trial of intravesical mitomycin-C and external deep pelvic hyperthermia for non-muscle-invasive bladder cancer.	International Journal of Hyperthermia. 30(3):171-5, 2014 May.	24490762	No - another study group
