# Supplementary material for: Validation of EORTC, CUETO, and EAU risk stratification in prediction of recurrence, progression, and death of patients with initially non–muscle‐invasive bladder cancer (NMIBC): A cohort analysis
Source: Cancer Med. 2020 Mar 26;9(11):4014–25. doi: 10.1002/cam4.3007 (PMC7286464; doi:10.1002/cam4.3007)
Supplement: Supplementary file 3 — Table S2 [file CAM4-9-4014-s003.xlsx]

## Sheet: SupplTable2
	RFS_time [years]	RFS_event [0 - censored, 1 - R]	PFS_time [years]	PFS_event [0 - censored, 1 - P]	OS_time [years]	OS_event [0 - censored, 1 - death]	Sex [0 - female, 1 - male]	Age [years, at diagnosis]	Tabacco [0- no, 1 - yes]	Hematuria [0 - no, 1 - yes, at diagnosis]	Diagnosed on USG [0 - no, 1 - yes]	T [TNM]	Grading [1 - G1, 2 - G2, 3 - G3]	No_tumors [0 - one, 1 - multiple]	Diameter [0 - less than 3 cm, 1 - 3 cm or more]	EAU Risk [1 - low, 2 - medium, 3 - high]	BCG [0 - no, 1 - applied]	EORTC_R_points	EORTC_P_points	CUETO_R_points	CUETO_P_Points	CUETO.rfs.group	EORTC.rfs.group	CUETO.pfs.group	EORTC.pfs.group
1	0.25	1	5	0	5	0	1	50	0	0	0	2	2	0	0	3	0	2	4	1	4	8.2/21	24/46	1.2/3.7	1/6
2	0.25	1	1	0	1	0	1	65	0	0	1	0	1	0	0	1	0	0	0	1	0	8.2/21	15/31	1.2/3.7	0.2/0.8
3	0.75	1	0.75	1	1.30411	1	0	66	1	1	0	1	2	1	1	3	1	9	16	9	6	25/48	38/62	3/12	17/45
4	4.5	1	8	0	11.474	1	1	70	0	1	0	0	1	1	0	1	1	3	3	1	0	8.2/21	24/46	1.2/3.7	1/6
5	0.5	1	6	0	6.60274	1	1	82	0	1	0	2	1	1	0	3	0	4	7	2	4	8.2/21	24/46	1.2/3.7	5/17
6	0.5	1	0.5	1	3	0	1	75	0	1	0	2	2	1	1	3	0	8	10	5	7	12/36	38/62	5.5/21	5/17
7	0.25	1	0.75	1	2.64932	1	1	64	0	1	0	2	2	1	1	3	0	8	10	4	5	8.2/21	38/62	3/12	5/17
8	2	1	4	1	5.21644	1	1	61	1	1	0	2	2	0	0	1	1	2	4	2	4	8.2/21	24/46	1.2/3.7	1/6
9	0.25	1	1	1	3.54521	1	1	82	0	0	1	0	1	0	1	2	0	3	3	2	2	8.2/21	24/46	1.2/3.7	1/6
10	0.25	1	0.25	1	10	0	1	72	0	1	0	2	3	0	0	3	0	3	9	5	7	12/36	24/46	5.5/21	5/17
11	0.25	1	0.25	1	0.832877	1	1	74	0	1	0	2	2	0	1	3	0	5	7	3	6	8.2/21	38/62	3/12	5/17
12	0.25	1	1	1	3.95616	1	1	56	1	1	0	2	2	0	1	3	0	5	7	1	4	8.2/21	38/62	1.2/3.7	5/17
13	0.25	1	1	1	2.92329	1	1	79	0	1	0	2	2	0	1	3	0	5	7	3	6	8.2/21	38/62	3/12	5/17
14	0.75	1	0.75	1	4.02192	1	1	78	0	1	0	2	2	0	0	3	0	2	4	3	6	8.2/21	24/46	3/12	1/6
15	1	1	1.5	1	2.64932	1	0	67	0	1	0	2	2	0	0	3	0	2	4	5	4	12/36	24/46	1.2/3.7	1/6
16	0.5	1	0.5	1	5	0	1	70	0	1	0	2	2	1	0	3	0	5	7	2	4	8.2/21	38/62	1.2/3.7	5/17
17	0.25	1	0.25	1	2.93973	1	1	72	0	0	1	2	3	1	1	3	0	9	15	5	7	12/36	38/62	5.5/21	17/45
18	0.5	1	1.5	1	3.84384	1	1	70	0	1	0	2	2	1	0	3	1	5	7	2	4	8.2/21	38/62	1.2/3.7	5/17
19	0.25	1	0.5	1	3.21096	1	1	74	0	1	0	2	3	1	1	3	0	9	15	7	8	25/48	38/62	5.5/21	17/45
20	3.5	1	4	0	4	0	0	72	0	0	0	1	3	0	0	3	1	4	15	10	8	42/68	24/46	5.5/21	17/45
21	1	1	1.75	1	2.64932	1	0	67	0	1	0	2	2	0	0	3	0	2	4	5	4	12/36	24/46	1.2/3.7	1/6
22	0.25	1	1.25	1	5.58904	1	0	82	0	0	1	2	2	1	0	3	0	5	7	6	6	12/36	38/62	3/12	5/17
23	1	1	1	1	3.59452	1	1	62	0	1	0	2	2	1	0	3	0	5	7	2	4	8.2/21	38/62	1.2/3.7	5/17
24	1	1	1	0	1.98356	1	0	81	0	1	0	0	2	0	0	1	0	1	0	6	4	12/36	24/46	1.2/3.7	0.2/0.8
25	0.25	1	1	1	2.40548	1	1	86	1	1	0	2	3	0	1	3	0	6	12	5	7	12/36	38/62	5.5/21	5/17
26	1	0	1	0	1.23836	1	1	64	0	1	0	1	2	0	1	3	0	6	13	4	5	8.2/21	38/62	3/12	5/17
27	1	0	0.25	1	1	0	1	64	0	0	1	2	2	0	0	3	0	2	4	2	4	8.2/21	24/46	1.2/3.7	1/6
28	0.5	1	1	0	1.54247	1	0	83	0	0	1	2	1	0	1	3	0	4	7	5	4	12/36	24/46	1.2/3.7	5/17
29	0.5	1	9	1	9.19178	1	1	69	0	1	0	2	1	0	0	1	1	1	4	1	2	8.2/21	24/46	1.2/3.7	1/6
30	0.25	1	0.5	1	1.83836	1	1	79	0	1	0	2	2	0	1	3	0	5	7	3	6	8.2/21	38/62	3/12	5/17
31	0.25	1	0.25	1	2.10959	1	1	75	0	1	0	2	3	0	0	3	0	3	9	5	7	12/36	24/46	5.5/21	5/17
32	0.75	1	3	1	4.36438	1	1	63	1	1	0	2	2	1	1	3	0	8	10	4	5	8.2/21	38/62	3/12	5/17
33	2	1	2	1	3.2	1	1	55	0	1	0	2	2	1	0	3	1	5	7	1	4	8.2/21	38/62	1.2/3.7	5/17
34	2	1	3	0	3	0	0	70	0	1	0	1	2	1	0	3	0	6	13	7	5	25/48	38/62	3/12	5/17
35	1	1	1.5	1	3.14521	1	1	71	1	1	0	2	3	1	1	3	1	9	15	5	7	12/36	38/62	5.5/21	17/45
36	0.25	1	0.25	1	3	0	1	74	0	1	0	2	2	1	1	3	0	8	10	3	6	8.2/21	38/62	3/12	5/17
37	0.25	1	0.75	1	2.33699	1	1	83	0	1	0	2	2	0	1	3	0	5	7	3	6	8.2/21	38/62	3/12	5/17
38	3	1	3	1	3.8137	1	1	70	0	1	0	2	3	1	1	3	0	9	15	4	5	8.2/21	38/62	3/12	17/45
39	0.25	1	0.5	1	2	0	0	59	1	1	0	0	1	1	1	2	0	6	6	3	0	8.2/21	38/62	1.2/3.7	1/6
40	0.25	1	1	0	1	0	1	67	0	0	0	1	3	0	1	3	0	7	18	6	6	12/36	38/62	3/12	17/45
41	1.75	1	3	0	3	0	1	66	1	1	0	1	2	0	0	3	1	3	10	4	5	8.2/21	24/46	3/12	5/17
42	0.25	1	5	0	5.38082	1	1	78	0	1	0	0	1	1	1	2	0	6	6	4	3	8.2/21	38/62	1.2/3.7	1/6
43	1	1	1	0	1	0	0	52	0	1	0	0	1	1	1	2	1	6	6	3	0	8.2/21	38/62	1.2/3.7	1/6
44	0.75	1	1	0	1	0	1	72	1	1	0	2	3	0	0	3	1	3	9	5	7	12/36	24/46	5.5/21	5/17
45	1	0	1	0	1	0	1	67	0	0	1	0	1	0	0	1	0	0	0	1	0	8.2/21	15/31	1.2/3.7	0.2/0.8
46	1	0	1	0	1	0	1	68	0	1	0	0	1	1	1	2	0	6	6	1	0	8.2/21	38/62	1.2/3.7	1/6
47	1	0	1	0	1	0	0	85	0	1	0	0	2	1	0	2	0	4	3	6	4	12/36	24/46	1.2/3.7	1/6
48	0.25	1	1	0	1	0	1	56	0	1	0	0	1	0	1	2	0	3	3	0	0	8.2/21	24/46	1.2/3.7	1/6
49	1	0	1	0	1	0	1	76	0	0	1	0	1	0	0	1	0	0	0	2	2	8.2/21	15/31	1.2/3.7	0.2/0.8
50	0.5	1	1	0	1	0	0	72	0	1	0	2	3	1	0	3	1	6	12	10	8	42/68	38/62	5.5/21	5/17
51	1	0	1	0	1	0	0	64	0	1	0	2	2	0	1	3	1	5	7	5	4	12/36	38/62	1.2/3.7	5/17
52	0.75	1	1	0	1	0	1	56	1	1	0	0	1	0	0	1	0	0	0	0	0	8.2/21	15/31	1.2/3.7	0.2/0.8
53	1	0	1	0	1	0	0	71	0	1	0	2	2	1	0	3	1	5	7	8	7	25/48	38/62	5.5/21	5/17
54	1	0	1	0	1	0	1	77	1	0	1	0	2	0	0	1	0	1	0	3	4	8.2/21	24/46	1.2/3.7	0.2/0.8
55	0.5	1	1	0	1	0	1	87	0	1	0	2	3	0	0	3	1	3	9	5	7	12/36	24/46	5.5/21	5/17
56	0.25	1	1	0	1	0	1	63	0	1	0	0	1	1	1	2	0	6	6	1	0	8.2/21	38/62	1.2/3.7	1/6
57	1	0	1	0	1	0	1	69	1	1	0	2	2	1	0	3	1	5	7	2	4	8.2/21	38/62	1.2/3.7	5/17
58	1	0	1	0	1	0	1	61	1	1	0	2	2	0	1	3	1	5	7	2	4	8.2/21	38/62	1.2/3.7	5/17
59	1	0	1	0	1	0	0	75	0	1	0	0	2	0	0	2	0	1	0	6	4	12/36	24/46	1.2/3.7	0.2/0.8
60	1	0	1	0	1	0	0	19	0	1	0	0	1	0	0	1	0	0	0	3	0	8.2/21	15/31	1.2/3.7	0.2/0.8
61	1	0	1	0	1	0	1	75	0	0	1	2	3	1	0	3	1	6	12	5	7	12/36	38/62	5.5/21	5/17
62	1	0	1	0	1	0	0	63	1	1	0	0	2	0	1	2	0	4	3	5	2	12/36	24/46	1.2/3.7	1/6
63	1	0	1	0	1	0	1	71	0	1	0	0	1	0	0	1	0	0	0	2	2	8.2/21	15/31	1.2/3.7	0.2/0.8
64	1	0	1	0	1	0	0	72	1	0	1	0	1	0	0	1	0	0	0	5	2	12/36	15/31	1.2/3.7	0.2/0.8
65	1	0	1	0	1	0	1	66	1	1	0	0	1	0	0	1	0	0	0	1	0	8.2/21	15/31	1.2/3.7	0.2/0.8
66	1	0	1	0	1	0	1	63	0	1	0	0	1	0	0	1	0	0	0	1	0	8.2/21	15/31	1.2/3.7	0.2/0.8
68	1	1	1	0	1.17808	1	1	70	0	1	0	0	1	1	0	2	0	3	3	1	0	8.2/21	24/46	1.2/3.7	1/6
69	0.5	1	0.5	1	1.25479	1	1	86	0	1	0	2	2	1	0	3	0	5	7	3	6	8.2/21	38/62	3/12	5/17
70	0.5	1	0.5	1	1.33699	1	1	69	1	0	1	2	2	1	1	3	0	8	10	2	4	8.2/21	38/62	1.2/3.7	5/17
71	1	0	1	0	1.50137	1	1	78	0	1	0	0	1	0	0	1	0	0	0	2	2	8.2/21	15/31	1.2/3.7	0.2/0.8
72	0.25	1	0.5	1	1.66849	1	1	75	1	0	0	2	2	1	0	3	0	5	7	3	6	8.2/21	38/62	3/12	5/17
73	0.25	1	1	1	1.75616	1	0	74	0	0	1	2	2	1	0	3	1	5	7	6	6	12/36	38/62	3/12	5/17
74	1	1	1	0	1.76438	1	0	70	0	1	0	0	1	1	0	2	0	3	3	4	0	8.2/21	24/46	1.2/3.7	1/6
75	1	0	1	0	1.77808	1	1	74	0	1	0	0	1	0	0	1	0	0	0	2	2	8.2/21	15/31	1.2/3.7	0.2/0.8
76	1	0	1	0	1.8411	1	1	75	0	1	0	0	1	0	0	1	0	0	0	2	2	8.2/21	15/31	1.2/3.7	0.2/0.8
77	0.25	1	1	0	1.84384	1	1	80	0	1	0	2	3	1	1	3	0	9	15	7	8	25/48	38/62	5.5/21	17/45
78	0.5	1	1	0	1.87397	1	1	89	0	1	0	2	3	1	1	3	0	9	15	5	7	12/36	38/62	5.5/21	17/45
79	2	0	2	0	2	0	1	60	0	1	0	2	2	0	0	3	1	2	4	2	4	8.2/21	24/46	1.2/3.7	1/6
80	0.25	1	2	0	2	0	0	50	0	1	0	2	1	0	1	3	1	4	7	3	2	8.2/21	24/46	1.2/3.7	5/17
81	1	1	2	0	2	0	0	50	0	1	0	0	2	0	0	2	0	1	0	4	2	8.2/21	24/46	1.2/3.7	0.2/0.8
82	2	0	2	0	2	0	1	68	0	1	0	2	3	0	0	3	0	3	9	4	5	8.2/21	24/46	3/12	5/17
83	2	0	2	0	2	0	1	71	0	0	1	0	2	1	0	3	0	4	3	3	4	8.2/21	24/46	1.2/3.7	1/6
84	0.25	1	2	0	2	0	1	80	0	1	0	2	2	1	1	3	0	8	10	5	7	12/36	38/62	5.5/21	5/17
85	1	1	2	0	2	0	1	68	0	0	0	0	2	0	0	2	0	1	0	2	2	8.2/21	24/46	1.2/3.7	0.2/0.8
86	0.5	1	2	0	2	0	1	64	0	1	1	0	1	0	0	1	0	0	0	1	0	8.2/21	15/31	1.2/3.7	0.2/0.8
87	0.25	1	2	0	2	0	1	65	0	0	0	2	2	0	1	3	1	5	7	2	4	8.2/21	38/62	1.2/3.7	5/17
88	0.25	1	2	0	2	0	1	57	0	0	1	2	2	1	1	3	0	11	10	3	5	8.2/21	61/78	3/12	5/17
89	0.25	1	2	0	2	0	1	72	0	1	0	2	2	0	1	3	0	5	7	3	6	8.2/21	38/62	3/12	5/17
90	1	1	2	0	2	0	0	59	0	1	0	0	1	1	0	2	0	3	3	3	0	8.2/21	24/46	1.2/3.7	1/6
91	0.25	1	2	0	2	0	1	73	0	1	0	0	2	1	1	2	0	7	6	3	4	8.2/21	38/62	1.2/3.7	1/6
92	2	1	2	0	2	0	1	59	1	1	0	0	1	1	1	2	0	6	6	0	0	8.2/21	38/62	1.2/3.7	1/6
93	1	1	2	0	2	0	1	66	1	0	1	0	1	1	0	2	0	3	3	1	0	8.2/21	24/46	1.2/3.7	1/6
94	2	0	2	0	2	0	1	56	1	0	1	0	2	1	0	2	0	4	3	1	2	8.2/21	24/46	1.2/3.7	1/6
95	2	1	2	0	2	0	1	91	0	0	1	0	2	0	0	2	0	1	0	3	4	8.2/21	24/46	1.2/3.7	0.2/0.8
96	0.5	1	2	0	2	0	1	88	0	1	0	0	2	0	0	1	0	1	0	3	4	8.2/21	24/46	1.2/3.7	0.2/0.8
97	2	0	2	0	2	0	0	54	1	1	0	0	2	1	1	2	0	7	6	6	3	12/36	38/62	1.2/3.7	1/6
98	2	0	2	0	2	0	1	74	1	1	0	0	2	0	0	2	0	1	0	3	4	8.2/21	24/46	1.2/3.7	0.2/0.8
99	2	0	2	0	2	0	1	66	1	1	0	1	1	0	1	3	1	5	13	3	3	8.2/21	38/62	1.2/3.7	5/17
100	2	0	2	0	2	0	1	62	1	1	0	0	1	0	0	1	0	0	0	1	0	8.2/21	15/31	1.2/3.7	0.2/0.8
101	2	1	2	0	2	0	0	67	0	0	1	0	1	1	0	2	0	3	3	4	0	8.2/21	24/46	1.2/3.7	1/6
102	2	0	2	0	2	0	1	65	0	1	0	2	2	0	1	3	0	5	7	2	4	8.2/21	38/62	1.2/3.7	5/17
103	2	0	2	0	2	0	0	86	1	1	0	2	2	1	0	3	0	5	7	6	6	12/36	38/62	3/12	5/17
104	2	0	2	0	2	0	1	73	1	1	0	0	1	0	0	1	0	0	0	2	2	8.2/21	15/31	1.2/3.7	0.2/0.8
105	2	1	2	0	2	0	0	81	0	1	0	0	2	0	0	3	0	1	0	6	4	12/36	24/46	1.2/3.7	0.2/0.8
106	0.25	1	2	0	2	0	1	67	0	1	0	1	3	1	0	3	1	7	18	6	6	12/36	38/62	3/12	17/45
107	1.25	1	2	0	2	0	1	73	1	0	1	2	2	0	0	3	1	2	4	3	6	8.2/21	24/46	3/12	1/6
108	2	0	2	0	2	0	0	76	1	1	0	0	1	0	0	1	0	0	0	5	2	12/36	15/31	1.2/3.7	0.2/0.8
109	2	0	2	0	2	0	1	62	0	0	1	0	1	1	0	2	0	3	3	1	0	8.2/21	24/46	1.2/3.7	1/6
110	0.25	1	2	0	2.06027	1	0	58	0	1	0	2	2	1	1	3	0	8	10	6	5	12/36	38/62	3/12	5/17
111	0.75	1	2	0	2.36438	1	1	78	0	0	1	0	1	0	0	1	0	0	0	2	2	8.2/21	15/31	1.2/3.7	0.2/0.8
112	2	0	2	0	2.40274	1	1	70	0	1	0	0	1	0	0	1	0	0	0	1	0	8.2/21	15/31	1.2/3.7	0.2/0.8
113	2	0	2	0	2.46027	1	0	90	0	1	1	2	2	0	0	3	0	2	4	6	6	12/36	24/46	3/12	1/6
114	2	0	2	0	2.49041	1	1	74	0	1	0	0	1	0	0	1	0	0	0	2	2	8.2/21	15/31	1.2/3.7	0.2/0.8
115	2	0	2	0	2.69315	1	1	80	0	1	0	0	1	1	0	2	0	3	3	2	2	8.2/21	24/46	1.2/3.7	1/6
116	1	1	2	0	2.70685	1	1	77	0	0	0	0	2	0	0	2	0	1	0	3	4	8.2/21	24/46	1.2/3.7	0.2/0.8
117	0.25	1	2	0	2.73973	1	1	78	0	0	1	0	2	1	0	2	0	4	3	3	4	8.2/21	24/46	1.2/3.7	1/6
118	0.5	1	2	0	2.80274	1	1	87	0	1	0	0	1	1	1	2	0	6	6	2	2	8.2/21	38/62	1.2/3.7	1/6
119	2	0	2	0	2.87945	1	1	78	0	1	0	0	2	0	0	2	0	1	0	3	4	8.2/21	24/46	1.2/3.7	0.2/0.8
120	2	0	2	0	2.91233	1	1	64	1	1	0	0	1	1	1	2	0	6	6	3	1	8.2/21	38/62	1.2/3.7	1/6
121	2	0	2	0	2.98904	1	1	74	1	0	1	0	1	0	0	1	0	0	0	2	2	8.2/21	15/31	1.2/3.7	0.2/0.8
122	0.5	1	0.5	1	3	0	0	65	0	1	0	2	3	1	1	3	0	9	15	7	5	25/48	38/62	3/12	17/45
123	0.25	1	3	0	3	0	1	49	0	1	0	0	1	0	0	1	0	0	0	0	0	8.2/21	15/31	1.2/3.7	0.2/0.8
124	0.25	1	3	0	3	0	1	77	0	1	0	0	1	1	0	2	0	3	3	4	3	8.2/21	24/46	1.2/3.7	1/6
125	1.5	1	3	0	3	0	1	58	1	1	0	0	1	1	0	2	0	3	3	0	0	8.2/21	24/46	1.2/3.7	1/6
126	1.25	1	3	0	3	0	1	52	1	1	0	2	2	0	1	3	1	5	7	1	4	8.2/21	38/62	1.2/3.7	5/17
127	2.5	1	3	0	3	0	0	55	1	1	0	0	1	0	0	1	0	0	0	3	0	8.2/21	15/31	1.2/3.7	0.2/0.8
128	3	0	3	0	3	0	1	76	0	1	0	0	1	0	0	1	0	0	0	2	2	8.2/21	15/31	1.2/3.7	0.2/0.8
129	0.25	1	3	0	3	0	1	77	0	0	1	2	2	0	1	3	0	5	7	3	6	8.2/21	38/62	3/12	5/17
130	1.25	1	3	0	3	0	0	50	1	1	0	0	2	0	0	2	0	1	0	4	2	8.2/21	24/46	1.2/3.7	0.2/0.8
131	0.75	1	3	0	3	0	1	54	1	1	0	2	3	0	0	3	1	3	9	3	5	8.2/21	24/46	3/12	5/17
132	0.25	1	3	0	3	0	1	62	0	1	0	2	2	1	1	3	1	8	10	4	5	8.2/21	38/62	3/12	5/17
133	0.75	1	3	0	3	0	0	52	0	0	1	0	2	0	1	2	0	4	3	4	2	8.2/21	24/46	1.2/3.7	1/6
134	3	0	3	0	3	0	0	28	0	1	0	0	1	0	0	1	0	0	0	3	0	8.2/21	15/31	1.2/3.7	0.2/0.8
135	3	0	3	0	3	0	0	56	0	0	1	0	1	0	0	1	0	0	0	3	0	8.2/21	15/31	1.2/3.7	0.2/0.8
136	0.5	1	3	0	3	0	1	62	0	1	0	2	2	1	1	3	1	8	10	2	4	8.2/21	38/62	1.2/3.7	5/17
137	3	1	3	0	3	0	0	73	0	1	0	2	2	0	1	3	1	5	7	6	6	12/36	38/62	3/12	5/17
138	3	0	3	0	3	0	1	86	0	1	0	0	1	0	0	1	0	0	0	2	2	8.2/21	15/31	1.2/3.7	0.2/0.8
139	3	0	3	0	3	0	1	68	1	1	0	0	1	0	0	1	0	0	0	1	0	8.2/21	15/31	1.2/3.7	0.2/0.8
140	3	0	3	0	3	0	1	84	0	0	1	0	1	0	0	1	0	0	0	2	2	8.2/21	15/31	1.2/3.7	0.2/0.8
141	3	0	3	0	3	0	0	58	1	1	0	0	1	1	1	2	0	6	6	5	1	12/36	38/62	1.2/3.7	1/6
142	3	0	3	0	3	0	1	73	0	1	0	0	1	1	0	2	0	3	3	2	2	8.2/21	24/46	1.2/3.7	1/6
143	3	0	3	0	3	0	1	72	0	1	0	0	2	0	0	2	0	1	0	3	4	8.2/21	24/46	1.2/3.7	0.2/0.8
144	3	0	3	0	3	0	0	73	0	1	0	0	1	0	0	1	0	0	0	5	2	12/36	15/31	1.2/3.7	0.2/0.8
145	3	0	3	0	3	0	1	70	1	0	1	0	1	0	0	1	0	0	0	1	0	8.2/21	15/31	1.2/3.7	0.2/0.8
146	0.25	1	3	0	3	0	1	67	0	1	0	0	3	1	0	3	1	5	8	6	4	12/36	38/62	1.2/3.7	5/17
147	0.25	1	3	0	3	0	1	37	1	1	0	0	1	1	1	2	0	6	6	2	1	8.2/21	38/62	1.2/3.7	1/6
148	0.25	1	3	0	3	0	1	78	0	1	0	2	2	1	0	3	0	5	7	5	7	12/36	38/62	5.5/21	5/17
149	1.25	1	3	0	3	0	1	71	0	1	0	0	1	0	1	2	0	3	3	2	2	8.2/21	24/46	1.2/3.7	1/6
150	3	0	3	0	3	0	1	80	0	0	1	0	1	0	0	1	0	0	0	2	2	8.2/21	15/31	1.2/3.7	0.2/0.8
151	0.25	1	0.5	1	3	0	1	76	0	1	0	2	3	0	1	3	0	6	12	5	7	12/36	38/62	5.5/21	5/17
152	2	1	2	0	3.05753	1	1	83	1	1	0	2	3	0	0	3	0	3	9	5	7	12/36	24/46	5.5/21	5/17
153	1	1	2	0	3.06027	1	0	80	0	1	0	2	2	1	0	3	0	5	7	6	6	12/36	38/62	3/12	5/17
154	2	1	3	0	3.1726	1	1	81	0	1	0	0	2	0	0	2	0	1	0	3	4	8.2/21	24/46	1.2/3.7	0.2/0.8
155	2	1	3	0	3.24932	1	0	69	1	1	0	0	1	1	0	2	1	3	3	6	1	12/36	24/46	1.2/3.7	1/6
156	3	0	3	0	3.26027	1	1	67	0	1	0	0	1	0	0	1	0	0	0	1	0	8.2/21	15/31	1.2/3.7	0.2/0.8
157	2.5	1	3	0	3.43288	1	1	75	0	0	0	2	2	0	1	3	0	5	7	3	6	8.2/21	38/62	3/12	5/17
158	3	0	3	0	3.46027	1	1	79	0	1	0	0	2	1	0	2	1	4	3	3	4	8.2/21	24/46	1.2/3.7	1/6
159	0.5	1	3	0	3.57534	1	1	66	0	1	0	0	1	1	0	2	0	3	3	1	0	8.2/21	24/46	1.2/3.7	1/6
160	0.25	1	0.5	1	3.68767	1	1	60	1	1	0	2	3	1	1	3	0	9	15	6	6	12/36	38/62	3/12	17/45
161	2.5	1	4	0	4	0	1	54	1	0	1	0	1	1	1	1	0	3	3	0	0	8.2/21	24/46	1.2/3.7	1/6
162	4	0	4	0	4	0	1	54	0	1	0	0	1	0	0	1	1	0	0	0	0	8.2/21	15/31	1.2/3.7	0.2/0.8
163	1	1	4	0	4	0	1	55	0	1	0	0	1	0	1	2	1	3	3	0	0	8.2/21	24/46	1.2/3.7	1/6
164	4	0	4	0	4	0	1	44	0	1	0	0	1	0	0	1	0	0	0	0	0	8.2/21	15/31	1.2/3.7	0.2/0.8
165	0.5	1	0.5	1	4	0	0	66	1	1	1	2	3	1	1	3	0	9	15	7	5	25/48	38/62	3/12	17/45
166	0.25	1	4	0	4	0	1	81	0	1	0	0	2	0	0	1	0	1	0	3	4	8.2/21	24/46	1.2/3.7	0.2/0.8
167	4	1	4	0	4	0	1	50	1	0	0	0	2	0	0	2	0	1	0	1	2	8.2/21	24/46	1.2/3.7	0.2/0.8
168	3	1	4	0	4	0	0	62	0	1	0	0	1	0	0	1	0	0	0	4	0	8.2/21	15/31	1.2/3.7	0.2/0.8
169	4	0	4	0	4	0	1	61	1	1	0	0	1	0	0	1	0	0	0	1	0	8.2/21	15/31	1.2/3.7	0.2/0.8
170	4	0	4	0	4	0	1	63	0	1	0	0	1	0	0	1	0	0	0	1	0	8.2/21	15/31	1.2/3.7	0.2/0.8
171	1	1	4	0	4	0	1	54	0	0	1	0	1	0	0	1	0	0	0	0	0	8.2/21	15/31	1.2/3.7	0.2/0.8
172	1	1	4	0	4	0	1	49	1	0	1	0	1	0	0	1	0	0	0	0	0	8.2/21	15/31	1.2/3.7	0.2/0.8
173	1	1	4	0	4	0	1	54	0	1	0	0	1	0	1	2	0	3	3	0	0	8.2/21	24/46	1.2/3.7	1/6
174	4	0	4	0	4	0	1	68	0	1	0	2	2	0	1	3	1	5	7	2	4	8.2/21	38/62	1.2/3.7	5/17
175	4	0	4	0	4	0	1	75	0	0	0	0	2	0	0	2	0	1	0	3	4	8.2/21	24/46	1.2/3.7	0.2/0.8
176	4	0	4	0	4	0	0	58	0	0	1	0	1	0	0	1	0	0	0	3	0	8.2/21	15/31	1.2/3.7	0.2/0.8
177	4	0	4	0	4	0	1	36	0	1	0	0	2	0	0	2	0	1	0	1	2	8.2/21	24/46	1.2/3.7	0.2/0.8
178	4	0	4	0	4	0	0	62	1	1	0	2	2	0	1	3	1	5	7	5	4	12/36	38/62	1.2/3.7	5/17
179	2.5	1	4	0	4	0	1	55	1	1	0	0	1	0	1	2	0	3	3	0	0	8.2/21	24/46	1.2/3.7	1/6
180	0.25	1	4	0	4	0	1	52	0	1	0	2	2	0	1	3	1	5	7	1	4	8.2/21	38/62	1.2/3.7	5/17
181	4	0	4	0	4	0	1	70	0	1	0	0	1	0	0	1	0	0	0	1	0	8.2/21	15/31	1.2/3.7	0.2/0.8
182	0.25	1	4	0	4	0	1	55	0	1	0	0	1	0	0	1	0	0	0	0	0	8.2/21	15/31	1.2/3.7	0.2/0.8
183	4	0	4	0	4	0	0	55	1	0	1	0	1	0	0	1	0	0	0	3	0	8.2/21	15/31	1.2/3.7	0.2/0.8
184	0.25	1	4	0	4	0	0	52	0	1	0	0	1	1	0	2	0	3	3	3	0	8.2/21	24/46	1.2/3.7	1/6
185	0.5	1	4	0	4	0	1	63	1	1	0	0	1	0	0	1	0	0	0	1	0	8.2/21	15/31	1.2/3.7	0.2/0.8
186	4	0	4	0	4	0	1	56	0	1	0	0	2	1	1	2	0	7	6	3	3	8.2/21	38/62	1.2/3.7	1/6
187	4	0	4	0	4	0	1	60	1	1	0	2	2	0	0	3	1	2	4	2	4	8.2/21	24/46	1.2/3.7	1/6
188	4	0	4	0	4	0	0	64	1	0	1	0	1	0	0	1	0	0	0	4	0	8.2/21	15/31	1.2/3.7	0.2/0.8
189	4	0	4	0	4	0	1	66	1	0	1	0	1	1	0	2	0	3	3	1	0	8.2/21	24/46	1.2/3.7	1/6
190	4	0	4	0	4	0	1	66	0	1	0	2	2	1	1	3	1	8	10	4	5	8.2/21	38/62	3/12	5/17
191	4	0	4	0	4	0	1	55	0	1	0	0	1	0	0	1	0	0	0	0	0	8.2/21	15/31	1.2/3.7	0.2/0.8
192	3	1	3	1	4	0	1	78	1	1	0	0	1	1	0	2	0	3	3	2	2	8.2/21	24/46	1.2/3.7	1/6
193	4	0	4	0	4	0	1	49	0	1	0	0	1	0	0	1	0	0	0	0	0	8.2/21	15/31	1.2/3.7	0.2/0.8
194	3	0	3	0	4.27945	1	1	58	0	1	0	0	2	0	0	2	0	1	0	1	2	8.2/21	24/46	1.2/3.7	0.2/0.8
195	1.5	1	4	0	4.30411	1	1	78	0	1	0	0	2	0	0	2	1	1	0	3	4	8.2/21	24/46	1.2/3.7	0.2/0.8
196	4	0	4	0	4.36164	1	1	77	0	0	1	0	2	0	0	2	0	1	0	3	4	8.2/21	24/46	1.2/3.7	0.2/0.8
197	4	0	4	0	4.38904	1	0	75	0	1	0	0	1	0	0	1	0	0	0	5	2	12/36	15/31	1.2/3.7	0.2/0.8
198	0.75	1	2	0	4.45753	1	1	83	0	1	0	0	3	0	1	3	0	5	8	5	5	12/36	38/62	3/12	5/17
199	0.25	1	4	0	4.49041	1	0	74	0	1	0	0	1	1	0	1	0	3	3	5	2	12/36	24/46	1.2/3.7	1/6
200	3	1	4	0	4.6411	1	1	71	1	1	0	0	1	1	0	2	0	3	3	2	2	8.2/21	24/46	1.2/3.7	1/6
201	2	0	2	0	4.6411	1	1	77	0	1	0	0	1	0	0	1	1	0	0	2	2	8.2/21	15/31	1.2/3.7	0.2/0.8
202	0.5	1	3	0	4.79452	1	1	63	1	1	0	2	1	1	1	3	1	7	10	1	2	8.2/21	38/62	1.2/3.7	5/17
203	3	0	3	0	4.84932	1	1	64	1	1	0	2	3	0	0	3	1	3	9	4	5	8.2/21	24/46	3/12	5/17
204	0.5	1	4	0	4.9863	1	1	78	0	0	1	0	1	1	0	2	0	3	3	4	3	8.2/21	24/46	1.2/3.7	1/6
205	1	1	5	0	5	0	1	51	0	1	0	0	1	0	1	1	0	3	3	0	0	8.2/21	24/46	1.2/3.7	1/6
206	5	0	5	0	5	0	1	58	0	0	0	2	2	1	1	3	1	8	10	1	4	8.2/21	38/62	1.2/3.7	5/17
207	5	0	5	0	5	0	0	65	1	0	1	0	1	1	1	2	0	6	6	6	1	12/36	38/62	1.2/3.7	1/6
208	1	1	5	0	5	0	1	62	0	1	0	0	2	1	1	2	0	7	6	2	2	8.2/21	38/62	1.2/3.7	1/6
209	5	0	5	0	5	0	1	65	1	0	0	0	1	0	0	1	0	0	0	1	0	8.2/21	15/31	1.2/3.7	0.2/0.8
210	0.25	1	5	0	5	0	1	67	1	0	1	0	2	0	1	2	0	4	3	2	2	8.2/21	24/46	1.2/3.7	1/6
211	0.25	1	5	0	5	0	1	87	0	0	1	2	3	0	1	3	1	6	12	5	7	12/36	38/62	5.5/21	5/17
212	5	0	5	0	5	0	1	76	0	1	0	0	1	0	0	1	0	0	0	2	2	8.2/21	15/31	1.2/3.7	0.2/0.8
213	0.5	1	5	0	5	0	0	64	0	1	0	0	1	0	0	1	0	0	0	4	0	8.2/21	15/31	1.2/3.7	0.2/0.8
214	5	0	5	0	5	0	1	65	1	1	0	0	1	0	0	1	0	0	0	1	0	8.2/21	15/31	1.2/3.7	0.2/0.8
215	0.5	1	5	0	5	0	1	62	0	1	0	0	1	0	0	1	0	0	0	1	0	8.2/21	15/31	1.2/3.7	0.2/0.8
216	2	1	5	0	5	0	1	65	0	0	1	2	2	0	0	3	1	2	4	2	4	8.2/21	24/46	1.2/3.7	1/6
217	5	1	5	0	5	0	1	70	0	0	1	0	2	0	0	1	0	1	0	2	2	8.2/21	24/46	1.2/3.7	0.2/0.8
218	0.5	1	5	0	5	0	1	65	1	1	0	2	2	1	0	3	1	5	7	2	4	8.2/21	38/62	1.2/3.7	5/17
219	5	0	5	0	5	0	0	70	0	1	0	0	1	0	0	1	0	0	0	4	0	8.2/21	15/31	1.2/3.7	0.2/0.8
220	5	0	5	0	5	0	1	80	0	1	0	2	2	0	0	3	0	2	4	3	6	8.2/21	24/46	3/12	1/6
221	0.75	1	5	0	5	0	0	75	0	0	1	2	3	0	0	3	0	3	9	8	7	25/48	24/46	5.5/21	5/17
222	1	1	5	0	5	0	1	75	0	0	1	0	1	0	0	1	0	0	0	2	2	8.2/21	15/31	1.2/3.7	0.2/0.8
223	1	1	5	0	5	0	1	60	0	0	1	0	1	0	0	1	0	0	0	1	0	8.2/21	15/31	1.2/3.7	0.2/0.8
224	1	1	5	0	5	0	1	82	0	0	1	2	2	0	0	3	0	2	4	3	6	8.2/21	24/46	3/12	1/6
225	3.5	1	5	0	5	0	0	82	0	0	0	2	3	0	0	3	1	3	9	8	7	25/48	24/46	5.5/21	5/17
226	3	1	5	0	5	0	1	78	0	1	0	0	1	1	0	2	0	3	3	2	2	8.2/21	24/46	1.2/3.7	1/6
227	0.75	1	5	0	5	0	1	36	1	0	1	0	1	0	0	1	0	0	0	0	0	8.2/21	15/31	1.2/3.7	0.2/0.8
228	4	1	5	0	5	0	1	63	0	0	1	0	2	1	0	2	0	4	3	2	2	8.2/21	24/46	1.2/3.7	1/6
229	0.5	1	5	0	5	0	1	80	1	1	0	0	1	0	0	1	0	0	0	2	2	8.2/21	15/31	1.2/3.7	0.2/0.8
230	5	0	5	0	5	0	0	58	1	0	0	0	1	1	1	2	0	6	6	3	0	8.2/21	38/62	1.2/3.7	1/6
231	5	0	5	0	5.00274	1	1	79	0	0	1	0	1	0	0	1	0	0	0	2	2	8.2/21	15/31	1.2/3.7	0.2/0.8
232	1	1	4	0	5.38356	1	0	76	1	0	0	2	3	0	0	3	0	3	9	8	7	25/48	24/46	5.5/21	5/17
233	6	0	6	0	6	0	0	60	1	1	0	1	3	0	0	3	1	4	15	9	6	25/48	24/46	3/12	17/45
234	1	1	6	0	6	0	1	54	1	0	1	0	1	0	1	2	0	3	3	0	0	8.2/21	24/46	1.2/3.7	1/6
235	6	0	6	0	6	0	1	63	1	0	0	2	2	0	0	3	1	2	4	2	4	8.2/21	24/46	1.2/3.7	1/6
236	0.5	1	6	0	6	0	1	78	1	0	0	2	3	1	0	3	1	6	12	5	7	12/36	38/62	5.5/21	5/17
237	2	1	6	0	6	0	1	59	0	0	0	2	1	0	0	3	1	1	4	0	2	8.2/21	24/46	1.2/3.7	1/6
238	0.5	1	6	0	6	0	1	66	0	0	0	0	1	0	0	1	0	0	0	1	0	8.2/21	15/31	1.2/3.7	0.2/0.8
239	1.25	1	6	0	6	0	0	73	1	0	0	2	2	1	0	3	0	5	7	6	6	12/36	38/62	3/12	5/17
240	0.75	1	6	0	6	0	0	59	1	1	0	0	1	0	0	1	0	0	0	3	0	8.2/21	15/31	1.2/3.7	0.2/0.8
241	4.5	1	6	0	6	0	0	86	0	1	0	0	1	0	0	1	0	0	0	5	2	12/36	15/31	1.2/3.7	0.2/0.8
242	6	0	6	0	6	0	0	79	0	1	0	2	2	1	0	2	0	5	7	6	6	12/36	38/62	3/12	5/17
243	0.75	1	6	0	6	0	0	73	1	0	0	0	1	1	0	2	0	3	3	5	2	12/36	24/46	1.2/3.7	1/6
245	4	0	4	0	6.25479	1	1	61	1	1	0	0	1	0	0	1	0	0	0	1	0	8.2/21	15/31	1.2/3.7	0.2/0.8
246	0.5	1	5	0	6.45479	1	1	73	0	1	0	0	1	0	0	1	0	0	0	2	2	8.2/21	15/31	1.2/3.7	0.2/0.8
247	0.25	1	5	0	6.49863	1	1	65	0	1	1	2	2	0	1	3	0	5	7	2	4	8.2/21	38/62	1.2/3.7	5/17
248	5	0	5	0	6.7589	1	0	81	0	0	1	0	1	0	0	1	0	0	0	5	2	12/36	15/31	1.2/3.7	0.2/0.8
249	1	1	6	0	6.80822	1	1	74	1	1	0	0	1	0	1	1	1	3	3	2	2	8.2/21	24/46	1.2/3.7	1/6
250	4	1	6	0	6.90685	1	1	80	0	1	0	0	3	1	0	3	1	5	8	7	6	25/48	38/62	3/12	5/17
251	0.75	1	7	0	7	0	1	59	0	1	0	0	1	1	0	2	1	3	3	0	0	8.2/21	24/46	1.2/3.7	1/6
252	0.5	1	7	0	7	0	0	74	0	1	0	0	1	0	0	1	0	0	0	5	2	12/36	15/31	1.2/3.7	0.2/0.8
253	7	0	7	0	7	0	1	61	0	0	0	0	1	1	0	2	1	3	3	1	0	8.2/21	24/46	1.2/3.7	1/6
254	1.5	1	7	0	7	0	1	66	0	0	1	0	1	0	0	1	0	0	0	1	0	8.2/21	15/31	1.2/3.7	0.2/0.8
255	7	0	7	0	7	0	0	66	0	1	0	0	1	0	0	1	0	0	0	4	0	8.2/21	15/31	1.2/3.7	0.2/0.8
256	0.75	1	7	0	7	0	1	47	0	1	0	0	1	0	0	1	0	0	0	0	0	8.2/21	15/31	1.2/3.7	0.2/0.8
257	1	1	7	0	7	0	1	55	0	1	0	0	2	0	1	2	0	4	3	1	2	8.2/21	24/46	1.2/3.7	1/6
258	7	0	7	0	7	0	1	73	0	1	0	2	3	1	0	3	1	6	12	5	7	12/36	38/62	5.5/21	5/17
259	7	0	7	0	7	0	0	80	0	1	0	0	1	0	0	1	0	0	0	5	2	12/36	15/31	1.2/3.7	0.2/0.8
260	7	0	7	0	7	0	0	86	0	1	0	0	1	0	0	1	0	0	0	5	2	12/36	15/31	1.2/3.7	0.2/0.8
261	0.5	1	7	0	7	0	0	69	0	1	0	0	1	0	0	1	1	0	0	4	0	8.2/21	15/31	1.2/3.7	0.2/0.8
262	0.25	1	7	0	7	0	1	63	1	1	0	2	2	1	1	3	1	8	10	2	4	8.2/21	38/62	1.2/3.7	5/17
263	1.5	1	7	0	7	0	0	59	1	0	1	0	1	0	0	1	1	0	0	3	0	8.2/21	15/31	1.2/3.7	0.2/0.8
264	7	0	7	0	7	0	1	72	1	0	1	0	1	0	0	1	0	0	0	2	2	8.2/21	15/31	1.2/3.7	0.2/0.8
265	5	1	7	0	7	0	1	51	1	0	0	0	1	0	0	1	1	0	0	0	0	8.2/21	15/31	1.2/3.7	0.2/0.8
266	0.5	1	7	0	7	0	1	72	0	0	1	0	2	1	1	2	0	7	6	3	4	8.2/21	38/62	1.2/3.7	1/6
267	0.25	1	7	0	7.20548	1	1	57	0	1	0	0	1	1	1	2	1	6	6	2	1	8.2/21	38/62	1.2/3.7	1/6
268	0.25	1	0.25	1	7.40822	1	1	78	0	1	0	2	1	0	0	3	1	1	4	2	4	8.2/21	24/46	1.2/3.7	1/6
269	3	1	6	0	7.41096	1	1	84	0	1	0	2	2	1	0	3	0	5	7	3	6	8.2/21	38/62	3/12	5/17
270	7	0	7	0	7.41644	1	1	67	1	0	0	2	2	0	0	3	0	2	4	2	4	8.2/21	24/46	1.2/3.7	1/6
271	7	0	7	0	7.52055	1	0	78	0	1	0	0	1	0	0	1	0	0	0	5	2	12/36	15/31	1.2/3.7	0.2/0.8
272	0.25	1	2	0	7.61918	1	1	73	0	0	1	0	1	0	0	1	0	0	0	2	2	8.2/21	15/31	1.2/3.7	0.2/0.8
273	1	1	6	0	7.90959	1	0	83	0	1	0	0	1	1	0	2	0	3	3	5	2	12/36	24/46	1.2/3.7	1/6
274	7	0	7	0	7.93151	1	1	65	0	1	0	0	1	0	0	1	1	0	0	1	0	8.2/21	15/31	1.2/3.7	0.2/0.8
275	1	1	8	0	8	0	0	76	0	0	1	0	1	0	0	1	0	0	0	5	2	12/36	15/31	1.2/3.7	0.2/0.8
276	8	0	8	0	8	0	1	74	1	1	0	2	2	0	0	3	1	2	4	3	6	8.2/21	24/46	3/12	1/6
277	3	1	8	0	8	0	1	67	1	0	1	0	1	1	0	1	0	3	3	1	0	8.2/21	24/46	1.2/3.7	1/6
278	2	1	8	0	8	0	1	51	0	1	0	2	1	1	1	3	1	7	10	0	2	8.2/21	38/62	1.2/3.7	5/17
279	0.25	1	8	0	8	0	1	61	1	1	0	2	3	0	1	3	1	6	12	4	5	8.2/21	38/62	3/12	5/17
280	2	1	8	0	8	0	0	68	0	0	0	0	1	0	0	1	0	0	0	4	0	8.2/21	15/31	1.2/3.7	0.2/0.8
281	2	1	8	0	8	0	0	74	0	0	1	0	1	0	0	1	0	0	0	5	2	12/36	15/31	1.2/3.7	0.2/0.8
282	3.5	1	8	0	8	0	1	52	1	1	0	0	1	1	1	2	1	6	6	2	1	8.2/21	38/62	1.2/3.7	1/6
283	8	0	8	0	8	0	1	54	1	1	0	0	1	0	1	2	1	3	3	0	0	8.2/21	24/46	1.2/3.7	1/6
284	1.5	1	8	0	8	0	1	49	1	1	0	0	1	1	1	2	1	6	6	0	0	8.2/21	38/62	1.2/3.7	1/6
285	8	1	8	0	8	0	1	72	0	0	1	0	1	0	0	1	0	0	0	2	2	8.2/21	15/31	1.2/3.7	0.2/0.8
286	0.25	1	2	0	8.58356	1	0	63	0	1	0	0	1	0	0	1	1	0	0	4	0	8.2/21	15/31	1.2/3.7	0.2/0.8
287	0.25	1	3	0	8.59452	1	1	75	1	0	1	2	1	1	0	1	0	4	7	2	4	8.2/21	24/46	1.2/3.7	5/17
288	1.5	1	8	0	8.77534	1	0	71	0	1	0	2	2	1	0	3	0	5	7	6	6	12/36	38/62	3/12	5/17
289	0.25	1	7	0	8.96438	1	1	75	0	1	0	0	2	1	0	2	1	4	3	3	4	8.2/21	24/46	1.2/3.7	1/6
290	7	0	7	0	8.99726	1	1	81	0	1	0	2	2	1	0	3	1	5	7	3	6	8.2/21	38/62	3/12	5/17
291	9	0	9	0	9	0	1	82	0	1	0	0	2	0	0	1	0	1	0	3	4	8.2/21	24/46	1.2/3.7	0.2/0.8
292	1	1	9	0	9	0	1	62	1	0	1	2	1	1	0	3	1	4	7	3	3	8.2/21	24/46	1.2/3.7	5/17
293	9	0	9	0	9	0	1	44	0	1	0	0	1	0	0	1	0	0	0	0	0	8.2/21	15/31	1.2/3.7	0.2/0.8
294	9	0	9	0	9	0	1	56	0	0	0	0	1	1	1	2	0	6	6	0	0	8.2/21	38/62	1.2/3.7	1/6
295	2	1	9	0	9	0	1	51	0	1	0	2	1	1	1	3	1	7	10	0	2	8.2/21	38/62	1.2/3.7	5/17
296	9	0	9	0	9	0	1	65	0	0	0	0	1	0	0	1	0	0	0	1	0	8.2/21	15/31	1.2/3.7	0.2/0.8
297	1.25	1	9	0	9	0	1	52	0	1	0	0	1	1	1	2	1	6	6	2	1	8.2/21	38/62	1.2/3.7	1/6
298	9	0	9	0	9	0	1	65	0	1	0	2	1	1	0	3	1	4	7	3	3	8.2/21	24/46	1.2/3.7	5/17
299	1.25	1	9	0	9	0	0	62	1	1	0	0	1	0	0	1	1	0	0	4	0	8.2/21	15/31	1.2/3.7	0.2/0.8
300	1	0	1	0	9.20548	1	1	56	0	1	0	0	1	0	1	2	1	3	3	0	0	8.2/21	24/46	1.2/3.7	1/6
301	0.5	1	3	0	9.23288	1	1	84	0	0	1	0	1	0	0	1	0	0	0	2	2	8.2/21	15/31	1.2/3.7	0.2/0.8
302	2	1	9	0	9.5726	1	1	76	0	0	1	2	1	1	0	3	1	4	7	2	4	8.2/21	24/46	1.2/3.7	5/17
303	2	1	10	0	10	0	0	53	0	1	0	0	1	0	1	1	0	3	3	3	0	8.2/21	24/46	1.2/3.7	1/6
304	10	0	10	0	10	0	0	72	0	0	1	0	1	0	0	1	0	0	0	5	2	12/36	15/31	1.2/3.7	0.2/0.8
305	5	1	10	0	10	0	1	66	0	1	0	0	1	0	1	2	0	3	3	1	0	8.2/21	24/46	1.2/3.7	1/6
306	0.5	1	10	0	10	0	1	55	0	0	0	2	1	1	0	3	1	4	7	0	2	8.2/21	24/46	1.2/3.7	5/17
307	10	0	10	0	10	0	1	71	0	1	0	0	1	0	0	1	1	0	0	2	2	8.2/21	15/31	1.2/3.7	0.2/0.8
308	0.5	1	10	0	10	0	1	67	1	1	0	0	2	0	1	1	1	4	3	2	2	8.2/21	24/46	1.2/3.7	1/6
309	10	0	10	0	10	0	1	60	0	1	0	0	1	0	0	1	1	0	0	1	0	8.2/21	15/31	1.2/3.7	0.2/0.8
310	10	0	10	0	10	0	0	55	1	1	0	0	1	1	1	2	1	6	6	5	1	12/36	38/62	1.2/3.7	1/6
311	1	1	10	0	10	0	0	53	0	0	0	0	2	0	0	2	1	1	0	4	2	8.2/21	24/46	1.2/3.7	0.2/0.8
312	3	1	10	0	10	0	1	58	0	0	1	0	1	0	0	1	0	0	0	0	0	8.2/21	15/31	1.2/3.7	0.2/0.8
313	1.25	1	9	0	10.3068	1	1	61	1	1	0	0	1	0	0	1	1	0	0	1	0	8.2/21	15/31	1.2/3.7	0.2/0.8
314	4	1	10	0	10.3562	1	1	68	0	1	0	0	1	0	0	1	0	0	0	1	0	8.2/21	15/31	1.2/3.7	0.2/0.8
315	8	1	9	0	10.4849	1	1	79	0	1	0	0	1	0	0	1	0	0	0	2	2	8.2/21	15/31	1.2/3.7	0.2/0.8
316	1	1	11	0	11	0	1	59	1	1	0	2	2	0	0	3	1	2	4	1	4	8.2/21	24/46	1.2/3.7	1/6
317	11	0	11	0	11	0	1	70	1	0	1	0	1	0	0	1	0	0	0	1	0	8.2/21	15/31	1.2/3.7	0.2/0.8
318	2.5	1	11	0	11	0	1	62	1	0	0	0	1	0	0	1	0	0	0	1	0	8.2/21	15/31	1.2/3.7	0.2/0.8
319	0.75	1	11	0	11	0	1	45	0	1	0	0	1	0	0	1	1	0	0	0	0	8.2/21	15/31	1.2/3.7	0.2/0.8
320	1	1	11	0	11	0	0	74	0	1	0	2	2	0	1	3	1	5	7	6	6	12/36	38/62	3/12	5/17
321	0.5	1	11	0	11	0	0	52	0	1	0	0	1	0	1	1	1	3	3	3	0	8.2/21	24/46	1.2/3.7	1/6
322	11	0	11	0	11	0	1	48	0	0	1	0	1	0	0	1	0	0	0	0	0	8.2/21	15/31	1.2/3.7	0.2/0.8
323	0.75	1	7	0	12.5589	1	1	62	1	1	0	0	1	0	0	1	1	0	0	1	0	8.2/21	15/31	1.2/3.7	0.2/0.8
324	8	0	8	0	12.5918	1	1	51	0	0	1	0	2	0	0	1	1	1	0	1	2	8.2/21	24/46	1.2/3.7	0.2/0.8
