# Supplementary material for: Validation of EORTC, CUETO, and EAU risk stratification in prediction of recurrence, progression, and death of patients with initially non–muscle‐invasive bladder cancer (NMIBC): A cohort analysis
Source: Cancer Med. 2020 Mar 26;9(11):4014–25. doi: 10.1002/cam4.3007 (PMC7286464; doi:10.1002/cam4.3007)
Supplement: Supplementary file 4 — Table S3 [file CAM4-9-4014-s004.xlsx]

## Sheet: Arkusz1
	Event-free state after first TURBT to first recurrence		First recurrence to progression		First recurrence to death
	HR	p	HR	p	HR	p
sex	1.08 (0.79-1.48)	0.64	0.55 (0.18-1.64)	0.28	0.91 (0.45-1.85)	0.8
age	1.01 (0.99-1.02)	0.49	1.03 (0.99-1.08)	0.18	1.11 (1.07-1.16)	<0.05
tabacco	0.79 (0.58-1.08)	0.14	2.16 (0.81-5.72)	0.12	1.05 (0.45-2.45)	0.91
T in TNM	1.21 (1.01-1.46)	<0.05	3.1 (1.4-6.87)	<0.05	0.84 (0.59-1.2)	0.32
grading	1.24 (0.96-1.61)	0.1	1.09 (0.53-2.24)	0.81	1.22 (0.74-2.02)	0.44
number of tumors	1.32 (0.99-1.76)	0.06	0.98 (0.4-2.42)	0.96	2.17 (1.14-4.12)	<0.05
diameter	1.91 (1.39-2.61)	<0.05	1.59 (0.58-4.34)	0.37	1.46 (0.7-3.05)	0.31
